# Supplementary material for: Clavibacter michiganensis Downregulates Photosynthesis and Modifies Monolignols Metabolism Revealing a Crosstalk with Tomato Immune Responses
Source: Int J Mol Sci. 2021 Aug 5;22(16):8442. doi: 10.3390/ijms22168442 (PMC8395114; doi:10.3390/ijms22168442)
Supplement: Supplementary file 1 [file ijms-22-08442-s001.zip]

Archive with 4 entries (4 files):
- Supplementary Dataset S2.xlsx
- Supplementary Dataset S3.xlsx
- Supplementary Materials (Tables S1-S4 & Fig S1-S6)_v02.pdf
- Supplementary Dataset S1.xlsx
