# Supplementary material for: Clavibacter michiganensis Downregulates Photosynthesis and Modifies Monolignols Metabolism Revealing a Crosstalk with Tomato Immune Responses
Source: Int J Mol Sci. 2021 Aug 5;22(16):8442. doi: 10.3390/ijms22168442 (PMC8395114; doi:10.3390/ijms22168442)
Supplement: Supplementary file 1 [file ijms-22-08442-s001.zip › Supplementary Dataset S2.xlsx]

## Sheet: Supplementary Dataset S2
Supplementary Dataset S2. Annotation and expression data of downregulated genes in the light harvesting complexes and the photosynthetic apparatus.
No	gene_id	SymbolID	KEGG ID	Cluster	6dpi_Control_FPKM			6dpi_Cmm_FPKM			12dpi_Control_FPKM			12dpi_Cmm_FPKM			6dpi_Control_Expression	6dpi_Cmm_Expression	12dpi_Control_Expression	12dpi_Cmm_Expression	log2FC_6dpi_(Cmm/Control)	log2FC_12dpi_(Cmm/Control)	KEGG Description	transcript_id(s)	Description
	gene_id	SymbolID	KEGG ID	Cluster	A	B	C	A	B	C	A	B	C	A	B	C
1	101263124	LOC101263124	b	V	24.42	26.11	25.28	16.5	15.24	16.27	21	24.55	26.12	11.25	11.3	11.29	1430.17	817.989	1351	590.452	-0.806036	-1.19414	F-type H+-transporting ATPase subunit b	XM_004241732.3	PREDICTED: Solanum lycopersicum ATP synthase subunit b', chloroplastic (LOC101263124), mRNA
2	109120519	LOC109120519	b	V	165.91	163.22	155.24	81.78	83.24	82.44	129.82	159.17	154.28	77.29	77.97	84.49	8761.71	4040.2	8008.5	4009.3	-1.11678	-0.998183	F-type H+-transporting ATPase subunit b	XM_019214364.1	PREDICTED: Solanum lycopersicum ATP synthase subunit b', chloroplastic-like (LOC109120519), mRNA
3	101254882	LOC101254882	delta	V	283.75	324.23	286.32	176.83	181.52	177.19	294.31	284.3	268.33	130.71	147.74	156.49	17288.6	9344.67	16351.5	7773.52	-0.887606	-1.07279	F-type H+-transporting ATPase subunit delta	XM_004252506.3	PREDICTED: Solanum lycopersicum ATP synthase delta chain, chloroplastic (LOC101254882), mRNA
4	101253342	LOC101253342	gamma	V	93.9	104.76	89.41	61.26	56.9	59.42	110.39	125.57	121.7	34	40.01	54.26	8689.44	4828.22	10716.5	3594.43	-0.847771	-1.576	F-type H+-transporting ATPase subunit gamma	XM_004232663.2	PREDICTED: Solanum lycopersicum ATP synthase gamma chain, chloroplastic (LOC101253342), mRNA
5	544053	PETE	PetE	V	426.78	530.95	400.41	227.69	207.71	213.52	460.06	579.34	483.03	185.44	199.26	244.84	21345.8	9242.22	23904.4	9194.66	-1.20764	-1.37841	plastocyanin	NM_001309263.1	Solanum lycopersicum plastocyanin, chloroplastic (PETE), mRNA
6	778301	SEND33	PetF	V	803.92	904.23	716.99	579.29	541.41	560.66	1076.69	1140.63	1202.46	490.27	582.28	676.89	24283.3	15253	34425.9	16333.2	-0.670866	-1.07568	ferredoxin	NM_001247130.1	Solanum lycopersicum ferredoxin-I (SEND33), mRNA
7	101261284	LOC101261284	PetH	V	119.46	114.77	107.11	79.66	78.49	80.71	138.91	171.43	164.67	69.54	74.31	88.78	10653.1	6712.5	14739.7	6701.58	-0.666359	-1.13713	ferredoxin--NADP+ reductase	XM_004232447.3	PREDICTED: Solanum lycopersicum ferredoxin--NADP reductase, leaf-type isozyme, chloroplastic (LOC101261284), mRNA
8	101268044	LOC101268044	PetH	V	145.61	128.85	138.03	113.49	110.65	115.55	156.93	195.25	182.74	78.27	92.82	107.19	12093.1	8972.23	15604.5	7542.33	-0.430645	-1.04888	ferredoxin--NADP+ reductase	XM_004231519.3	PREDICTED: Solanum lycopersicum ferredoxin--NADP reductase, root-type isozyme, chloroplastic (LOC101268044), mRNA
9	543978	LOC543978	PsaD	V	1205.5	1297.55	1200.23	699.73	666.16	670.57	1158.69	1158.86	1159.88	456.42	445.73	524.59	55128.8	27397.6	51841	19683.8	-1.00876	-1.39708	photosystem I subunit II	NM_001308951.1	Solanum lycopersicum photosystem I reaction center subunit II, chloroplastic (LOC543978), mRNA
10	101266666	LOC101266666	PsaE	V	762.26	925.59	730.17	432.65	411.98	433.32	637.24	596.49	589.89	274.9	305.38	307.12	34392	16455.7	25993.8	11693.1	-1.06348	-1.15252	photosystem I subunit IV	XM_004247068.2	PREDICTED: Solanum lycopersicum photosystem I reaction center subunit IV B, chloroplastic (LOC101266666), mRNA
11	101245121	LOC101245121	PsaF	V	617.8	639.22	609.8	386.16	367.56	360.58	671.07	659.92	652.66	252.74	299.77	339.53	31473	16963.9	33427.9	13947.7	-0.891645	-1.26103	photosystem I subunit III	XM_004233150.3	PREDICTED: Solanum lycopersicum photosystem I reaction center subunit III, chloroplastic-like (LOC101245121), mRNA
12	101245421	LOC101245421	PsaF	V	188.85	203.28	173.24	102.59	99.65	99.11	168.93	175.38	179.89	54.16	67.4	79.96	10111.7	4867.73	9355.17	3349.08	-1.05471	-1.482	photosystem I subunit III	XM_004233151.3	PREDICTED: Solanum lycopersicum photosystem I reaction center subunit III, chloroplastic-like (LOC101245421), mRNA
13	101263732	LOC101263732	PsaG	V	529.54	533.24	519.46	302.42	304.28	282.21	575.75	598.04	584.78	207.34	253.71	276.63	19741	10031.8	22005.4	8564.72	-0.976618	-1.36138	photosystem I subunit V	XM_004243953.3	PREDICTED: Solanum lycopersicum photosystem I reaction center subunit V, chloroplastic (LOC101263732), mRNA
14	101244751	LOC101244751	PsaH	V	181.25	193.98	155.56	100.36	94.91	93.42	199.95	228.36	214.53	59.78	69.68	82.21	6538.57	3220.59	7932.74	2430.64	-1.02165	-1.70649	photosystem I subunit VI	NM_001321212.1	Solanum lycopersicum photosystem I reaction center subunit VI, chloroplastic-like (LOC101244751), mRNA
15	101248983	LOC101248983	PsaH	V	235.61	240.75	216.41	129.43	113.44	121.08	216.72	204.7	237.21	70.71	77.69	105.02	8515.8	4051.16	8115.54	2909.66	-1.07181	-1.47984	photosystem I subunit VI	XM_004241686.3	PREDICTED: Solanum lycopersicum photosystem I reaction center subunit VI-1, chloroplastic-like (LOC101248983), mRNA
16	101255222	LOC101255222	PsaK	V	365.93	475.08	364.14	242.54	237.61	245.75	541.02	624.94	614.01	223.15	245.31	296.68	13833.8	7554.46	20506.4	8184.53	-0.872795	-1.32511	photosystem I subunit X	XM_004244489.3	PREDICTED: Solanum lycopersicum photosystem I reaction center subunit psaK, chloroplastic (LOC101255222), mRNA
17	101265249	LOC101265249	PsaL	V	604.61	686.12	580.41	372.87	346.45	357.63	667.95	744.74	697.51	263.91	300.15	337.05	30231.9	15725.9	34080.4	13498.4	-0.942935	-1.33616	photosystem I subunit XI	XM_004242416.2	PREDICTED: Solanum lycopersicum photosystem I reaction center subunit XI, chloroplastic (LOC101265249), mRNA
18	101265555	LOC101265555	PsaL	V	312.81	332.58	305.11	184.41	180.28	178.77	287.33	301.86	299.61	131.39	145.35	163.31	16481.8	8507.55	15402.8	7062.94	-0.954054	-1.12486	photosystem I subunit XI	XM_004242417.3	PREDICTED: Solanum lycopersicum photosystem I reaction center subunit XI, chloroplastic (LOC101265555), mRNA
19	101268297	LOC101268297	PsaN	V	303.31	363.83	284.11	194.43	191.61	176.98	653.76	609.09	594.68	205.88	250.32	284.54	11752.9	6300.82	23016.3	8525.37	-0.899403	-1.43282	photosystem I subunit PsaN	NM_001329132.1	Solanum lycopersicum photosystem I reaction center subunit (LOC101268297), mRNA
20	101254806	LOC101254806	PsaO	V	435.21	501.36	412.29	244.62	226.78	227.47	490.3	562.3	565.32	184.35	194.12	225.58	14926.9	7011.42	17981.5	6226	-1.09014	-1.53014	photosystem I subunit PsaO	XM_004241282.3	PREDICTED: Solanum lycopersicum photosystem I subunit O (LOC101254806), mRNA
21	101263132	LOC101263132	Psb27	V	59.69	60.18	54.96	31.86	32.35	30.87	50.71	59.42	50.14	20.97	25.84	27.5	2214.55	1089.56	2033.56	875.589	-1.02327	-1.21568	photosystem II Psb27 protein	XM_004243285.3	PREDICTED: Solanum lycopersicum photosystem II repair protein PSB27-H1, chloroplastic (LOC101263132), mRNA
22	101245880	LOC101245880	Psb28	V	64.49	80.25	63.86	37.57	40.19	36.3	39.01	66.48	61.68	23.68	28.79	28.32	3017.85	1494.39	2414.19	1089.45	-1.01396	-1.14794	photosystem II 13kDa protein	XM_004247082.3	PREDICTED: Solanum lycopersicum photosystem II reaction center Psb28 protein (LOC101245880), mRNA
23	544299	PSBO	PsbO	V	695.8	715.09	655.17	378.07	363.64	357.27	502.79	581.93	581.18	248.5	258.74	294.14	49952.4	23960.8	40138	17888.5	-1.05988	-1.16593	photosystem II oxygen-evolving enhancer protein 1	NM_001309365.1	Solanum lycopersicum oxygen-evolving enhancer protein 1, chloroplastic (PSBO), mRNA
24	544077	PSBP	PsbP	V	828.82	881.83	786.12	544.33	524.51	528.02	840.34	748.97	785.47	368.37	374.17	414.42	51709.1	29828.7	49091.1	22123.9	-0.793719	-1.14986	photosystem II oxygen-evolving enhancer protein 2	NM_001247180.3	Solanum lycopersicum photosystem II 23 kDa protein (PSBP), mRNA
25	101259227	LOC101259227	PsbP	V	36.06	41.69	35.69	27.18	25.87	25.11	34.95	37.23	34.22	15.43	17.53	18.43	2325.66	1447.17	2177.97	974.702	-0.684409	-1.15995	photosystem II oxygen-evolving enhancer protein 2	XM_004236017.3,XM_010320566.2,XM_010320568.2,XM_010320569.2	PREDICTED: Solanum lycopersicum psbP-like protein 1, chloroplastic (LOC101259227), transcript variant X3, mRNA;PREDICTED: Solanum lycopersicum psbP-like protein 1, chloroplastic (LOC101259227), transcript variant X1, mRNA;PREDICTED: Solanum lycopersicum p
26	543931	PsbQ	PsbQ	V	603.27	639.15	591.63	398.43	381.37	369.69	498.53	542.09	529.35	229.15	229.61	266.48	22886	12974	19653.8	8401.32	-0.818839	-1.22612	photosystem II oxygen-evolving enhancer protein 3	NM_001247599.1	Solanum lycopersicum photosystem II oxygen-evolving complex protein 3 (PsbQ), mRNA
27	101249865	LOC101249865	PsbQ	V	6.71	6.37	5.74	4.52	4.48	5.5	7.85	7.57	7.51	2.39	3.94	4.43	318.445	221.809	386.771	170.3	-0.521722	-1.1834	photosystem II oxygen-evolving enhancer protein 3	XM_004248328.2	PREDICTED: Solanum lycopersicum photosynthetic NDH subunit of lumenal location 3, chloroplastic (LOC101249865), mRNA
28	101257676	LOC101257676	PsbW	V	68.67	87.21	69.9	45.8	48.96	46.89	106.39	98.11	102.99	32.93	43.19	44.74	2436.61	1386.03	3336.66	1217.95	-0.813913	-1.45395	photosystem II PsbW protein	XM_004242302.3	PREDICTED: Solanum lycopersicum photosystem II reaction center W protein, chloroplastic-like (LOC101257676), mRNA
29	101259494	LOC101259494	PsbY	V	766.34	973.56	763.4	535.75	508.64	549.3	950.41	1032.48	936.12	479.9	522.06	541.36	32325.2	18633.8	37806.2	18481.4	-0.794735	-1.03255	photosystem II PsbY protein	XM_004249058.3	PREDICTED: Solanum lycopersicum photosystem II core complex proteins psbY, chloroplastic (LOC101259494), mRNA
30	544310	CAB6A	Lhca1	V	683.4	751.29	690.31	480.82	468.75	474.22	778.11	776.6	694.46	312.27	352.77	394.57	42096.4	25445.4	44466.2	19422.6	-0.726289	-1.19497	light-harvesting complex I chlorophyll a/b binding protein 1	NM_001247103.2	Solanum lycopersicum chlorophyll a/b binding protein precursor (CAB6A), mRNA
31	101253380	LOC101253380	Lhca1	V	165.13	186.25	147.6	85.71	83.66	85.92	192.37	201.96	185.7	56.08	72.55	80.99	9100.69	4207.89	10551.9	3551.5	-1.11288	-1.571	light-harvesting complex I chlorophyll a/b binding protein 1	XM_004239625.3	PREDICTED: Solanum lycopersicum chlorophyll a-b binding protein 6A, chloroplastic (LOC101253380), mRNA
32	101264376	CAB7	Lhca2	V	998.42	1143.84	986.45	541.38	526.91	542.58	1230.21	1199.8	1184.9	426.33	480.14	543.17	63217.7	29388.8	72896.9	27111	-1.10506	-1.42698	light-harvesting complex I chlorophyll a/b binding protein 2	NM_001309247.1	Solanum lycopersicum chlorophyll a-b binding protein 7, chloroplastic-like (CAB7), mRNA
33	101253628	CAB-8	Lhca3	V	374.91	457.7	406.89	297.27	288.91	293.9	655.35	696.66	626.16	245.52	273.36	293.57	25420.2	16292.3	40498.6	15412.1	-0.641782	-1.39381	light-harvesting complex I chlorophyll a/b binding protein 3 Organism sly Solanum lycopersicum (tomato) Pathway sly00196 Photosynthesis - antenna proteins sly01100 Metabolic pathways Brite KEGG Orthology (KO) [BR:sly00001] 09100 Metabolism 09102 Energy metabolism 00196 Photosynthesis - antenna proteins 101253628 (CAB-8) 09180 Brite Hierarchies 09181 Protein families: metabolism 00194 Photosynthes…	NM_001345842.1	Solanum lycopersicum type III chlorophyll a/b-binding protein (CAB-8), mRNA
34	101265617	LOC101265617	Lhca3	V	73.51	83.73	67.04	40.76	36.04	38.32	72.36	86.33	85.44	14.36	17.41	20.99	4737.4	2197.92	5137.43	1039.76	-1.10796	-2.3048	light-harvesting complex I chlorophyll a/b binding protein 3	XM_004251778.3	PREDICTED: Solanum lycopersicum chlorophyll a-b binding protein 8, chloroplastic-like (LOC101265617), mRNA
35	101256006	CAB12	Lhca4	V	100.65	119.12	91.92	62.83	63.41	65.66	102.86	153.07	137.08	18.7	29.47	36.78	5400.18	3003.93	6768.81	1396.56	-0.846155	-2.27702	ight-harvesting complex I chlorophyll a/b binding protein 4	NM_001330641.1	Solanum lycopersicum chlorophyll a-b binding protein Cab12 (CAB12), mRNA
36	101268669	CAB11	Lhca4	V	523.69	650.4	555.77	344.77	328.54	339.34	895.37	1001.97	905.85	337.59	392.13	459.39	36230.7	19158.7	58559.2	23082.4	-0.919212	-1.3431	ight-harvesting complex I chlorophyll a/b binding protein 4	NM_001329979.1	Solanum lycopersicum chlorophyll a-b binding protein CAB11 (CAB11), mRNA
37	101245729	LOC101245729	Lhcb1	V	1187.26	1169.96	1100.74	697.21	661.63	637.55	1005.6	1174.2	1186.17	364.93	411.43	521.8	62048.3	32342.2	60262.8	21648.5	-0.939976	-1.477	light-harvesting complex II chlorophyll a/b binding protein 1	NM_001329982.1	Solanum lycopersicum chlorophyll a/b-binding protein (LOC101245729), mRNA
38	101263969	LOC101263969	Lhcb1	V	1757.75	1840.77	1680.28	1013.08	943.48	960.74	3073.4	3331.64	3143.02	861.46	1104.31	1382.93	102724	51240.6	185155	60689.4	-1.00341	-1.60922	light-harvesting complex II chlorophyll a/b binding protein 1	XM_010318611.2	PREDICTED: Solanum lycopersicum chlorophyll a-b binding protein 1C, chloroplastic (LOC101263969), mRNA
39	101264784	Cab-1B	Lhcb1	V	2128.83	2180.5	2292.38	1481.92	1399.97	1408.38	2755.94	2612.62	2491.72	1230.4	1252.49	1420.55	118482	69538.9	141105	64837.1	-0.768775	-1.12188	light-harvesting complex II chlorophyll a/b binding protein 1	NM_001329927.1	Solanum lycopersicum chlorophyll a/b-binding protein Cab-1B (CAB1B), mRNA
40	101265886	LOC101265886	Lhcb1	V	211.71	220.97	195.45	106.17	99.63	99.62	392.81	446.66	413.33	46.87	77.68	118.73	11793.7	5179.32	23353.2	4378.61	-1.18719	-2.41508	light-harvesting complex II chlorophyll a/b binding protein 1	NM_001346289.1	Solanum lycopersicum chlorophyll a-b binding protein 1C, chloroplastic (LOC101265886), mRNA
41	101267774	LOC101267774	Lhcb1	V	3950	3965.71	3917.45	2200.9	2105.91	2157.08	3420.76	3555.18	3292.24	1333.13	1367.33	1572.74	234878	115760	203493	78434.9	-1.02077	-1.37541	light-harvesting complex II chlorophyll a/b binding protein 1	XM_010319111.2	PREDICTED: Solanum lycopersicum chlorophyll a-b binding protein 3A, chloroplastic-like (LOC101267774), mRNA
42	104645883	Cab-1D	Lhcb1	V	235.6	210.51	181.65	86.66	79.71	79.38	408.25	442.69	427.11	64.75	94.49	124.8	11292.7	4004.37	22889.9	4817.59	-1.49574	-2.24833	light-harvesting complex II chlorophyll a/b binding protein 1	NM_001346777.1	Solanum lycopersicum Chlorophyll a-b binding protein 1D (Cab-1D), mRNA
43	104645884	Cab-1A	Lhcb1	V	98.53	115.46	80.86	48.04	43.25	44.7	189.85	220.26	198.69	36.03	50.42	70.59	5450.39	2278.44	11196.2	2733.47	-1.25831	-2.03421	light-harvesting complex II chlorophyll a/b binding protein 1	NM_001329940.1	Solanum lycopersicum chlorophyll a/b-binding protein Cab-1A (Cab-1A), mRNA
44	108491835	Cab-3C	Lhcb1	V	775.33	873.92	675.82	409.26	398.37	398	624.85	727.86	683.51	181.86	222.78	287.11	41156.1	19292.2	35927.1	11411	-1.09309	-1.65464	light-harvesting complex II chlorophyll a/b binding protein 1	NM_001329983.1	Solanum lycopersicum chlorophyll a/b-binding protein Cab-3C (Cab-3C), mRNA
45	543976	CAB5	Lhcb2	V	119.64	120.75	117.56	79.87	76.39	73.53	249.14	277.99	256.88	69.6	78.69	91.88	6517.46	3777.08	14253.5	4060.48	-0.78704	-1.81159	light-harvesting complex II chlorophyll a/b binding protein 2	NM_001308945.1	Solanum lycopersicum chlorophyll a-b binding protein 5, chloroplastic (CAB5), mRNA
46	101243766	CAB13	Lhcb3	V	507.71	759.73	501.72	410.83	393.37	392.25	1161.56	1126.75	1176.74	455.29	445.7	491.47	30854.1	18891.8	60443.4	22454.9	-0.7077	-1.42855	light-harvesting complex II chlorophyll a/b binding protein 3	NM_001309315.1	Solanum lycopersicum chlorophyll a-b binding protein 13, chloroplastic (CAB13), mRNA
47	101268123	LOC101268123	Lhcb3	V	226.84	237.24	216.82	184.97	177.8	173.65	336.64	401.06	372.64	103.77	117.26	149.57	13564	9636.2	22040.2	6862.51	-0.493241	-1.68333	light-harvesting complex II chlorophyll a/b binding protein 3	XM_004244139.3	PREDICTED: Solanum lycopersicum chlorophyll a-b binding protein 13, chloroplastic-like (LOC101268123), mRNA
48	101249002	LOC101249002	Lhcb4	V	709.61	764.89	707.38	463.16	445.97	448	812.05	826.13	762.18	336.72	369.17	456.62	46352	26005.8	50846.7	22861.1	-0.833797	-1.15326	light-harvesting complex II chlorophyll a/b binding protein 4	XM_004246277.3	PREDICTED: Solanum lycopersicum chlorophyll a-b binding protein CP29.1, chloroplastic (LOC101249002), mRNA
49	101266527	CAB9	Lhcb5	V	949.71	1088.46	930.05	570.3	535.46	543.27	1285.63	1354.38	1217.11	434.89	500.08	590.58	66822.8	33507.5	86524	31808.3	-0.995856	-1.4437	light-harvesting complex II chlorophyll a/b binding protein 5	NM_001330642.1	Solanum lycopersicum chlorophyll a-b binding protein Cab9 (CAB9), mRNA
50	101256131	LHCP	Lhcb6	V	195.29	200.2	217.45	160.46	162.45	154.09	341.16	328.03	294.71	137.34	151.13	187.02	11633.4	8174.61	18277.2	8372.29	-0.50905	-1.12635	light-harvesting complex II chlorophyll a/b binding protein 6	NM_001309362.1	Solanum lycopersicum chlorophyll a-b binding protein CP24 10B, chloroplastic-like (LHCP), mRNA
51	101256629	CAB-10A	Lhcb6	V	298.75	314.76	314.44	200.72	194.91	189.39	339.96	409.94	372.91	178.71	203.07	222.74	16293.2	9275.39	19700.9	9831.73	-0.812787	-1.00274	light-harvesting complex II chlorophyll a/b binding protein 6	NM_001309395.1	Solanum lycopersicum Chlorophyll a-b binding protein CP24 10A, chloroplastic (CAB-10A), mRNA
