# Supplementary material for: Clavibacter michiganensis Downregulates Photosynthesis and Modifies Monolignols Metabolism Revealing a Crosstalk with Tomato Immune Responses
Source: Int J Mol Sci. 2021 Aug 5;22(16):8442. doi: 10.3390/ijms22168442 (PMC8395114; doi:10.3390/ijms22168442)
Supplement: Supplementary file 1 [file ijms-22-08442-s001.zip › Supplementary Dataset S3.xlsx]

## Sheet: Supplementary Dataset S3
Supplementary Dataset S3. Annotation and expression data of genes in phenylpropanoid metabolism leading to lignin structural units synthesis.
No	gene_id	SymbolID	KEGG ID	KEGG Description	Abbreviation	Cluster	6dpi_Control_FPKM			6dpi_Cmm_FPKM			12dpi_Control_FPKM			12dpi_Cmm_FPKM			6dpi_Control_Expression	6dpi_Cmm_Expression	12dpi_Control_Expression	12dpi_Cmm_Expression	log2FC_6dpi_(Cmm/Control)	log2FC_12dpi_(Cmm/Control)	transcript_id(s)	Description
	gene_id	SymbolID	KEGG ID			Cluster	A	B	C	A	B	C	A	B	C	A	B	C
1	101258529	LOC101258529	1.11.1.7	peroxidase	PO	I	26.96	21.29	34.93	23.92	22.7	22.64	1.66	2.02	2.51	8.53	6.7	5.67	1.11492	0.551527	-1.01246	-0.653985	-0.405086	1.61375	XM_004234371.2	PREDICTED: Solanum lycopersicum peroxidase P7-like (LOC101258529), mRNA
2	101266098	LOC101266098	1.11.1.7	peroxidase	PO	I	13.87	14.27	13.64	25.14	24.1	23.45	4.5	3.13	3.82	13.87	9.32	7.3	0.226369	1.26049	-1.10018	-0.386674	0.645999	1.27189	XM_004234092.3	PREDICTED: Solanum lycopersicum peroxidase 66 (LOC101266098), mRNA
3	101267856	LOC101267856	1.11.1.7	peroxidase	PO	I	0.24	0.02	0.02	0	0	0.02	0	0	0	0.11	0.09	0.06	1.09548	-0.654834	-1.01845	0.577804	-1.83856	2.59839	XM_004249006.3	PREDICTED: Solanum lycopersicum peroxidase 70-like (LOC101267856), mRNA
4	104648161	LOC104648161	2.3.1.133	shikimate O-hydroxycinnamoyltransferase	HCT	I	0.83	0.13	0.73	0.91	0.97	1.08	0.13	0.02	0	0.37	0.36	0.4	0.34534	1.19406	-1.13717	-0.402234	0.589263	2.2256	XM_010325016.1	PREDICTED: Solanum lycopersicum salutaridinol 7-O-acetyltransferase-like (LOC104648161), mRNA
5	104648251	LOC104648251	2.3.1.133	shikimate O-hydroxycinnamoyltransferase	HCT	I	0.93	0.09	0.56	0.75	0.73	1.02	0.04	0.05	0	0.27	0.27	0.19	0.492876	1.13156	-1.09263	-0.531807	0.460413	2.57167	XM_010325177.2	PREDICTED: Solanum lycopersicum salutaridinol 7-O-acetyltransferase-like (LOC104648251), mRNA
6	101249426	LOC101249426	1.1.1.195	cinnamyl-alcohol dehydrogenase	CAD	II	2.64	2.9	3.62	143.58	150.46	144.7	8.26	4.63	6.85	165.46	145.17	116.58	-0.891489	0.873485	-0.840147	0.858151	5.40985	4.25508	XM_004233164.3	PREDICTED: Solanum lycopersicum probable cinnamyl alcohol dehydrogenase 6 (LOC101249426), mRNA
7	101256448	LOC101256448	1.1.1.195	cinnamyl-alcohol dehydrogenase	CAD	II	1.8	1.14	4.32	5.83	6.54	6.44	4.57	3.58	3.34	5.08	4.77	4.04	-1.21998	1.20554	-0.163399	0.177845	1.1732	0.15596	XM_004233104.3	PREDICTED: Solanum lycopersicum tetrahydrocannabinolic acid synthase-like (LOC101256448), mRNA
8	101265606	LOC101265606	1.1.1.195	cinnamyl-alcohol dehydrogenase	CAD	II	5.99	4.45	6.18	29.21	31.03	31.79	8.22	8.51	9.42	43.4	43.08	36.37	-0.934141	0.504073	-0.72858	1.15865	2.30515	2.10724	XM_004233134.3	PREDICTED: Solanum lycopersicum berberine bridge enzyme-like 4 (LOC101265606), mRNA
9	544293	cevi16	1.11.1.7	peroxidase	PO	II	30.79	50.77	29.18	87.21	82.78	83.72	8.66	4.52	6.36	98.72	111.86	132.58	-0.440104	0.454319	-1.14724	1.13302	1.02479	3.95369	NM_001247041.2	Solanum lycopersicum peroxidase (cevi16), mRNA
10	101244141	LOC101244141	1.11.1.7	peroxidase	PO	II	4.37	2.23	1.87	25.91	25.72	26.73	3.47	6.57	8.56	25.43	24.86	30.2	-1.00825	0.80619	-0.709243	0.911301	2.96268	1.94977	XM_004232393.3	PREDICTED: Solanum lycopersicum peroxidase 72 (LOC101244141), mRNA
11	101244438	LOC101244438	1.11.1.7	peroxidase	PO	II	0.3	0.11	0.11	0.71	0.66	0.71	0.56	0.78	0.07	1.89	1.72	2.12	-0.866529	-0.213748	-0.359846	1.44012	1.73111	1.71546	XM_004232394.3	PREDICTED: Solanum lycopersicum peroxidase 49-like (LOC101244438), mRNA
12	101245316	TAP2	1.11.1.7	peroxidase	PO	II	18.53	7.37	9.52	118.35	113.66	119.7	13.13	17.16	16.21	112.27	93.1	86.75	-0.889599	1.01844	-0.827012	0.698167	3.05959	2.51786	NM_001308391.1	Solanum lycopersicum Suberization-associated anionic peroxidase 2 (TAP2), mRNA
13	101248236	LOC101248236	1.11.1.7	peroxidase	PO	II	0.09	0.27	0.31	2.96	2.89	2.93	0.06	0.03	0.05	3.5	3.63	3.45	-0.798814	0.66684	-0.910874	1.04285	3.43559	5.74215	XM_004247458.3	PREDICTED: Solanum lycopersicum peroxidase 44-like (LOC101248236), mRNA
14	101249874	LOC101249874	1.11.1.7	peroxidase	PO	II	1.58	1.05	1.13	37.02	37.19	36.54	11.76	16.08	14.89	60.54	52.15	43.35	-1.1163	0.443937	-0.479522	1.15189	4.69218	1.73641	XM_004249448.3	PREDICTED: Solanum lycopersicum peroxidase 21 (LOC101249874), mRNA
15	101249969	LOC101249969	1.11.1.7	peroxidase	PO	II	0	0	0	0.15	0.02	0.11	0.08	0	0	0.02	0.03	0.18	-1.24921	0.986294	-0.333369	0.596287	2.43877	0.725993	XM_004231256.3	PREDICTED: Solanum lycopersicum peroxidase 5-like (LOC101249969), mRNA
16	101252368	LOC101252368	1.11.1.7	peroxidase	PO	II	0.05	0.02	0.05	0.16	0.08	0.11	0.28	0.52	0.08	0.89	0.9	0.72	-0.800029	-0.628105	0.0264429	1.40169	1.19609	1.2828	XM_004234983.3	PREDICTED: Solanum lycopersicum peroxidase 5 (LOC101252368), mRNA
17	101253377	LOC101253377	1.11.1.7	peroxidase	PO	II	101.17	55.43	96.79	319.08	325.01	312.05	18.33	15.41	14.34	376.4	361.46	311.96	-0.614316	0.726322	-1.07796	0.965956	1.74128	4.3106	XM_004237777.3	PREDICTED: Solanum lycopersicum peroxidase 12 (LOC101253377), mRNA
18	101258436	LOC101258436	1.11.1.7	peroxidase	PO	II	0.99	0.22	0.47	3.11	2.83	3.01	0.99	0.82	0.7	3.46	3.43	3.65	-0.940036	0.622905	-0.757414	1.07454	2.1116	1.92783	XM_004251248.3	PREDICTED: Solanum lycopersicum peroxidase 15-like (LOC101258436), mRNA
19	101259768	LOC101259768	1.11.1.7	peroxidase	PO	II	0.09	0.12	0.13	0.15	0.04	0.18	0.12	0.11	0.06	0.36	0.31	0.19	-0.447465	-0.466846	-0.583	1.49731	-0.018369	1.31604	XM_004244505.3	PREDICTED: Solanum lycopersicum peroxidase 41-like (LOC101259768), mRNA
20	101267376	LOC101267376	1.11.1.7	peroxidase	PO	II	0.08	0.03	0.05	0.23	0.2	0.22	0.1	0.19	0.38	0.2	0.23	0.61	-1.28935	-0.111501	0.285719	1.11513	1.56836	0.4662	XM_004233394.3	PREDICTED: Solanum lycopersicum peroxidase 25 (LOC101267376), mRNA
21	101267754	LOC101267754	1.11.1.7	peroxidase	PO	II	1.29	0.66	0.43	4.96	5.22	5.16	0.75	0.71	0.93	6.33	4.67	4.08	-0.857007	0.856008	-0.87494	0.875939	2.42155	2.50249	XM_010317608.2	PREDICTED: Solanum lycopersicum peroxidase 51 (LOC101267754), mRNA
22	101268440	LOC101268440	1.11.1.7	peroxidase	PO	II	0.32	0.05	0	0.09	0.06	0.06	0.16	0.28	0.03	0.82	0.51	0.53	-0.528519	-0.700352	-0.244376	1.47325	-0.595897	1.66393	XM_004249008.3	PREDICTED: Solanum lycopersicum peroxidase 70-like (LOC101268440), mRNA
23	101247849	LOC101247849	1.14.14.96	5-O-(4-coumaroyl)-D-quinate 3'-monooxygenase	C3'H	II	0.08	0.08	0.1	0.3	0.31	0.44	0.06	0.2	0.26	0.16	0.2	0.47	-1.21553	1.10583	-0.328289	0.43799	1.70101	0.484851	XM_004228819.3	PREDICTED: Solanum lycopersicum cytochrome P450 98A2-like (LOC101247849), mRNA
24	101261765	LOC101261765	1.14.14.96	5-O-(4-coumaroyl)-D-quinate 3'-monooxygenase	C3'H	II	0.12	0.02	0.04	1.42	1.59	2.11	0.83	0.1	0.02	4.02	3.23	1.98	-1.01012	0.307073	-0.553524	1.25657	4.383	2.15756	XM_004249066.2	PREDICTED: Solanum lycopersicum cytochrome P450 98A3 (LOC101261765), mRNA
25	101265690	LOC101265690	2.1.1.104	caffeoyl-CoA O-methyltransferase	CCoAOMT	II	10.05	4.77	4.15	31.62	34.3	32.3	13.3	9.31	15.86	25.53	21.76	20.22	-1.0965	1.21401	-0.456854	0.339336	2.14429	0.682961	XM_004231808.3	PREDICTED: Solanum lycopersicum caffeoyl-CoA O-methyltransferase (LOC101265690), mRNA
26	101055588	AT1	2.3.1.133	shikimate O-hydroxycinnamoyltransferase	HCT	II	0.03	0.08	0.03	0.43	0.43	0.72	0.09	0.13	0.12	0.7	0.83	0.72	-0.929505	0.439549	-0.709692	1.19965	3.00526	2.48684	NM_001279266.1	Solanum lycopersicum AT1 protein (AT1), mRNA
27	101253556	LOC101253556	2.3.1.133	shikimate O-hydroxycinnamoyltransferase	HCT	II	8.79	2.56	4.58	40.21	43.54	43.86	8.22	14.49	14.95	43.84	47.61	45.13	-1.04516	0.7452	-0.658517	0.958475	2.72508	1.71872	XM_004251149.3	PREDICTED: Solanum lycopersicum agmatine coumaroyltransferase-2-like (LOC101253556), mRNA
28	101253859	LOC101253859	2.3.1.133	shikimate O-hydroxycinnamoyltransferase	HCT	II	0.08	0.05	0.1	0.71	0.64	0.69	0.19	0.17	0.17	0.68	0.93	0.86	-0.991853	0.607957	-0.69488	1.07878	2.8579	2.07299	XM_004251150.3	PREDICTED: Solanum lycopersicum agmatine coumaroyltransferase-2-like (LOC101253859), mRNA
29	101260610	LOC101260610	2.3.1.133	shikimate O-hydroxycinnamoyltransferase	HCT	II	6.1	4	3.26	18.51	20.83	19.65	8.43	6.11	3.51	21.66	22.87	26.02	-0.940854	0.615507	-0.754665	1.08001	1.94963	1.81303	XM_004251764.3	PREDICTED: Solanum lycopersicum acetyl-CoA-benzylalcohol acetyltransferase (LOC101260610), mRNA
30	104645412	LOC104645412	2.3.1.133	shikimate O-hydroxycinnamoyltransferase	HCT	II	0.11	0.1	0.08	0.71	0.82	0.77	0.17	0.1	0.12	0.61	0.6	0.59	-0.920175	1.07538	-0.779312	0.624112	2.72276	1.93474	XM_010316913.2,XM_010316916.2	PREDICTED: Solanum lycopersicum BAHD acyltransferase At5g47980-like (LOC104645412), transcript variant X1, mRNA;PREDICTED: Solanum lycopersicum BAHD acyltransferase At5g47980-like (LOC104645412), transcript variant X2, mRNA
31	101256157	LOC101256157	2.4.1.111	coniferyl-alcohol glucosyltransferase	CAG	II	0.1	0.05	0.1	0.13	0.07	0.14	0.04	0.04	0.06	0.21	0.18	0.13	-0.336644	0.0970221	-1.07362	1.31324	0.302203	1.64314	XM_004233667.3	PREDICTED: Solanum lycopersicum anthocyanidin 3-O-glucosyltransferase 5 (LOC101256157), mRNA
32	544103	twi1	2.4.1.128	scopoletin glucosyltransferase	SGT	II	7.02	6.26	6.66	159.93	166.58	159.88	11.32	3.23	3.98	198.05	175.99	130.55	-0.875691	0.827462	-0.855462	0.903691	4.44762	4.18916	NM_001328632.1	Solanum lycopersicum scopoletin glucosyltransferase (twi1), mRNA
33	101258702	LOC101258702	2.4.1.128	scopoletin glucosyltransferase	SGT	II	0.16	0.1	0.1	0.34	0.28	0.33	0.08	0.15	0.07	1.22	0.78	0.75	-0.629844	-0.171641	-0.660542	1.46203	1.17252	2.87619	XM_004230712.3	PREDICTED: Solanum lycopersicum scopoletin glucosyltransferase-like (LOC101258702), mRNA
34	101245862	LOC101245862	3.2.1.21	beta-glucosidase	BG	II	0	0	0	0.02	0.03	0.08	0	0	0	0.08	0.03	0.01	-0.857936	0.952342	-0.869558	0.775152	2.22925	2.14822	XM_010326138.2	PREDICTED: Solanum lycopersicum beta-glucosidase 18-like (LOC101245862), mRNA
35	104645804	LOC104645804	3.2.1.21	beta-glucosidase	BG	II	6.65	7.07	6.11	23.04	22.96	22.88	7.25	6.94	8.38	19.04	18.63	18.67	-0.909845	1.09082	-0.78544	0.604464	1.63812	1.19991	XM_010318300.2	PREDICTED: Solanum lycopersicum beta-glucosidase 18-like (LOC104645804), mRNA
36	101244220	PAL5	4.3.1.24	phenylalanine ammonia-lyase	PAL	II	10.5	6.92	7.63	29.13	28.61	30.16	28.03	14.75	20.22	26.65	26.78	27.51	-1.44045	0.76464	0.101207	0.574607	1.64061	0.242804	NM_001320040.1	Solanum lycopersicum phenylalanine ammonia-lyase 5 (PAL5), mRNA
37	101246969	LOC101246969	4.3.1.24	phenylalanine ammonia-lyase	PAL	II	0.03	0.03	0.12	0.41	0.75	0.77	0	0	0.09	0.95	0.5	0.44	-0.819196	0.867065	-0.91162	0.86375	2.74041	3.27639	XM_004248393.3	PREDICTED: Solanum lycopersicum phenylalanine ammonia-lyase-like (LOC101246969), mRNA
38	101253989	LOC101253989	4.3.1.24	phenylalanine ammonia-lyase	PAL	II	0.1	0.09	0.09	1.77	2.14	1.42	0.1	0.08	0.08	4.08	2.85	2.11	-0.804472	0.355086	-0.806269	1.25565	4.00634	4.82981	XM_004253470.3	PREDICTED: Solanum lycopersicum phenylalanine ammonia-lyase-like (LOC101253989), partial mRNA
39	101261892	LOC101261892	4.3.1.24	phenylalanine ammonia-lyase	PAL	II	1.84	2.07	0.47	6.83	7.16	6.93	10.25	4.4	5.3	6.91	10.32	13.59	-1.34714	0.0643734	0.218106	1.06466	1.9602	0.498003	XM_004234584.3	PREDICTED: Solanum lycopersicum phenylalanine ammonia-lyase 1 (LOC101261892), partial mRNA
40	101245039	LOC101245039	6.2.1.12	4-coumarate--CoA ligase	4CL	II	4.13	2.61	3.5	8.56	9.94	8.84	6.23	5.73	6.87	9.65	9.74	9.01	-1.34634	0.645941	-0.162074	0.862474	1.25157	0.475107	NM_001346847.1	Solanum lycopersicum 4-coumarate--CoA ligase-like (LOC101245039), mRNA
41	101264276	LOC101264276	6.2.1.12	4-coumarate--CoA ligase	4CL	II	0.02	0.04	0.04	0.08	0.08	0.1	0.01	0.02	0.03	0.18	0.17	0.16	-0.628398	0.0663491	-0.824137	1.38619	1.04608	2.54601	XM_004232127.3	PREDICTED: Solanum lycopersicum 4-coumarate--CoA ligase-like 1 (LOC101264276), mRNA
42	101263982	LOC101263982	1.1.1.195	cinnamyl-alcohol dehydrogenase	CAD	III	0.41	0.18	0.25	0.39	0.48	0.57	0.03	0.09	0.11	0.34	0.35	0.32	0.0845052	1.06691	-1.34762	0.196208	0.572618	1.86496	XM_004235018.3	PREDICTED: Solanum lycopersicum probable cinnamyl alcohol dehydrogenase 9 (LOC101263982), mRNA
43	101245815	TMP1	1.11.1.7	peroxidase	PO	III	269.25	158.79	186.88	1226.14	1196.79	1236.4	93.51	99.99	106.58	547.61	483.09	458.79	-0.574766	1.41364	-0.819063	-0.0198139	2.38921	2.18752	NM_001309316.1	Solanum lycopersicum suberization-associated anionic peroxidase 1-like (TMP1), mRNA
44	101246783	LOC101246783	1.11.1.7	peroxidase	PO	III	7.59	3.65	2.23	8.7	8.24	7.96	1.34	1.31	1.16	4.01	3.9	4.62	0.12433	1.24026	-1.18987	-0.174719	0.689523	1.58609	XM_004250354.3	PREDICTED: Solanum lycopersicum lignin-forming anionic peroxidase (LOC101246783), mRNA
45	101249612	LOC101249612	1.11.1.7	peroxidase	PO	III	0.09	0.06	0.01	0.27	0.3	0.2	0.01	0	0.03	0.02	0.03	0.06	-0.196487	1.46605	-0.690506	-0.579053	1.77066	0.651584	XM_004234499.3	PREDICTED: Solanum lycopersicum peroxidase 72 (LOC101249612), mRNA
46	101261825	LOC101261825	1.11.1.7	peroxidase	PO	III	12.17	7.85	4.86	216.93	206.39	211.56	2.82	3.25	2.15	134.89	110.52	95.59	-0.760595	1.27768	-0.830967	0.313881	4.38774	5.20592	XM_004240835.3	PREDICTED: Solanum lycopersicum peroxidase P7 (LOC101261825), mRNA
47	101264425	LOC101264425	1.11.1.7	peroxidase	PO	III	222.98	82.91	136.22	390.99	389.99	376.51	27.79	51.61	90.42	223.7	202.39	188.35	-0.290927	1.33802	-1.06061	0.0135144	1.19836	1.67773	XM_004239916.3	PREDICTED: Solanum lycopersicum peroxidase P7 (LOC101264425), mRNA
48	101265511	LOC101265511	1.11.1.7	peroxidase	PO	III	9.95	5.4	6.63	118.1	118.5	121.82	2	1.7	1.62	74.22	63.88	59.66	-0.739648	1.26935	-0.857042	0.32734	3.81417	5.06922	XM_004234090.3	PREDICTED: Solanum lycopersicum suberization-associated anionic peroxidase 2-like (LOC101265511), mRNA
49	101267810	LOC101267810	1.11.1.7	peroxidase	PO	III	0.14	0	0.01	1.09	0.93	0.91	0	0.01	0.03	0.72	0.56	0.29	-0.722012	1.28995	-0.855567	0.287627	3.44807	4.12716	XM_004240007.3	PREDICTED: Solanum lycopersicum cationic peroxidase 1-like (LOC101267810), mRNA
50	101252173	LOC101252173	2.1.1.104	caffeoyl-CoA O-methyltransferase	CCoAOMT	III	21.94	9.54	19.76	33.69	32.81	32.76	6.49	7.04	7.42	19.29	18.99	18.98	-0.0779815	1.28023	-1.16336	-0.0388925	0.796994	1.31426	XM_004237651.3,XM_004237652.3,XM_010321700.2,XM_010321701.2	PREDICTED: Solanum lycopersicum probable caffeoyl-CoA O-methyltransferase At4g26220 (LOC101252173), transcript variant X2, mRNA;PREDICTED: Solanum lycopersicum probable caffeoyl-CoA O-methyltransferase At4g26220 (LOC101252173), transcript variant X3, mRNA
51	101244961	LOC101244961	2.3.1.133	shikimate O-hydroxycinnamoyltransferase	HCT	III	0.29	0.1	0.3	5.59	5.37	5.81	0.54	0.47	0.23	4.07	3.57	3.08	-0.861598	1.20254	-0.78424	0.443296	4.33491	2.93288	XM_004241248.3	PREDICTED: Solanum lycopersicum agmatine coumaroyltransferase-2-like (LOC101244961), mRNA
52	101256510	LOC101256510	3.2.1.21	beta-glucosidase	BG	III	13.91	10.95	14.51	20.31	21.31	21.86	5.39	6.04	7.1	17.98	15.41	14.9	-0.0280876	1.07729	-1.32718	0.277976	0.536468	1.25684	XM_004228358.3	PREDICTED: Solanum lycopersicum beta-glucosidase 40 (LOC101256510), mRNA
53	101256554	LOC101256554	3.2.1.21	beta-glucosidase	BG	III	39.64	30.82	31.45	101.21	100.83	101.92	25.34	52.43	54.03	50.52	52.1	54.96	-0.799262	1.45885	-0.417615	-0.241968	1.41372	0.13886	XM_004251158.3,XM_010315170.2	PREDICTED: Solanum lycopersicum beta-glucosidase BoGH3B (LOC101256554), transcript variant X1, mRNA;PREDICTED: Solanum lycopersicum beta-glucosidase BoGH3B (LOC101256554), transcript variant X2, mRNA
54	101266643	LOC101266643	3.2.1.21	beta-glucosidase	BG	III	2.13	1.23	1.94	8.39	7.59	7.92	0.82	1.24	1.33	5.97	4.7	4.22	-0.676375	1.26845	-0.91178	0.319707	1.99642	1.98816	XM_004241323.3	PREDICTED: Solanum lycopersicum beta-glucosidase BoGH3B-like (LOC101266643), mRNA
55	101251197	LOC101251197	6.2.1.12	4-coumarate--CoA ligase	4CL	III	0.19	0.23	0.08	0.73	0.57	0.62	0.19	0.1	0.04	0.35	0.31	0.25	-0.538797	1.4239	-0.823672	-0.0614299	1.71351	1.21604	XM_004242742.2	PREDICTED: Solanum lycopersicum 4-coumarate--CoA ligase (LOC101251197), mRNA
56	543959	TPX2	1.11.1.7	peroxidase	PO	IV	0.38	0.64	0.47	0.75	0.37	0.77	0.37	0.57	0.43	0.22	0.32	0.14	0.437217	0.885115	0.0974954	-1.41983	0.185818	-1.05852	NM_001247715.2	Solanum lycopersicum peroxidase (TPX2), mRNA
57	101244233	LOC101244233	1.11.1.7	peroxidase	PO	IV	14.96	28.99	16.09	11.12	10.48	9.9	4.17	2.28	1.71	2.61	2.29	2.81	1.37294	0.111492	-0.721748	-0.762683	-1.06022	-0.191622	NM_001317932.1	Solanum lycopersicum peroxidase 10 (LOC101244233), mRNA
58	101247048	LOC101247048	1.11.1.7	peroxidase	PO	IV	103.41	106.61	89.91	40.14	37.42	39.2	19.37	36.18	22.17	5.82	7.4	8.24	1.43471	-0.166011	-0.400654	-0.86805	-1.50795	-1.93189	XM_004245254.3	PREDICTED: Solanum lycopersicum peroxidase 45-like (LOC101247048), mRNA
59	101250356	LOC101250356	1.11.1.7	peroxidase	PO	IV	0.7	1.47	0.43	0.3	0.35	0.31	0.11	0.56	0.06	0	0.02	0.01	1.41437	-0.13475	-0.354589	-0.925027	-1.48681	-3.21092	XM_010313958.2	PREDICTED: Solanum lycopersicum peroxidase 44-like (LOC101250356), mRNA
60	101251503	LOC101251503	1.11.1.7	peroxidase	PO	IV	60.42	50.79	58.95	28.77	30.82	30.47	41.43	27.86	37.41	51.06	49.19	46.88	1.22464	-1.10034	-0.437505	0.31321	-1.06585	0.343861	XM_004246625.2	PREDICTED: Solanum lycopersicum peroxidase 21 (LOC101251503), mRNA
61	101253636	LOC101253636	1.11.1.7	peroxidase	PO	IV	0.64	1.94	1.64	0.45	0.4	0.34	0.46	0.53	0.59	0.76	0.61	1.01	1.41829	-0.849389	-0.513756	-0.0551471	-1.86562	0.469203	XM_004248897.3	PREDICTED: Solanum lycopersicum peroxidase 43-like (LOC101253636), mRNA
62	101264739	LOC101264739	1.11.1.7	peroxidase	PO	IV	57.99	58.72	61.36	27.07	24.99	25.17	4.23	7.9	6.11	16.88	14.55	17.36	1.4313	-0.114312	-0.847004	-0.469987	-1.35243	1.28536	XM_004242863.3	PREDICTED: Solanum lycopersicum peroxidase 16 (LOC101264739), mRNA
63	101262063	LOC101262063	1.14.14.96	5-O-(4-coumaroyl)-D-quinate 3'-monooxygenase	C3'H	IV	0.48	0.94	0.6	0.32	0.38	0.24	0.12	0.09	0.06	0.31	0.31	0.17	1.41585	-0.142997	-0.923503	-0.349355	-1.22413	1.31427	XM_004249067.3	PREDICTED: Solanum lycopersicum cytochrome P450 98A2-like (LOC101262063), mRNA
64	101244376	LOC101244376	1.11.1.7	peroxidase	PO	V	56.95	67.12	54.42	25.48	24.67	24.89	54.98	62.01	26.16	5.96	7.38	9.59	1.07591	-0.491272	0.55331	-1.13795	-1.39614	-2.67641	NM_001320355.1	Solanum lycopersicum peroxidase 3 (LOC101244376), mRNA
65	101244668	LOC101244668	1.11.1.7	peroxidase	PO	V	7.08	7.99	7.5	3.56	4.01	3.54	7.34	7.76	3.8	0.82	1.43	1.51	1.03472	-0.431562	0.581941	-1.1851	-1.16687	-2.36954	XM_004240093.3	PREDICTED: Solanum lycopersicum peroxidase 3-like (LOC101244668), mRNA
66	101250523	LOC101250523	1.11.1.7	peroxidase	PO	V	360.52	146.12	229.99	60.43	61.07	59.18	145.9	360.52	363.49	24.66	57.92	100.4	0.701709	-0.895853	1.01528	-0.821134	-2.12127	-2.11433	NM_001302921.1	Solanum lycopersicum peroxidase 3 (LOC101250523), mRNA
67	101263035	LOC101263035	1.11.1.7	peroxidase	PO	V	106.14	198.74	102.36	48.02	47.46	47.29	109.54	113.29	118.65	43.04	46.23	57.89	1.08308	-0.868209	0.617155	-0.832027	-1.63041	-1.32102	XM_004241139.3	PREDICTED: Solanum lycopersicum peroxidase 47 (LOC101263035), mRNA
68	101267763	LOC101267763	1.11.1.7	peroxidase	PO	V	358.83	198.1	255.6	62.37	61.2	60.28	190.75	297.25	417.01	106.49	151.6	189.49	0.690743	-1.18792	0.951484	-0.454304	-2.26114	-1.10031	XM_004232467.3	PREDICTED: Solanum lycopersicum peroxidase 64-like (LOC101267763), mRNA
69	101258157	LOC101258157	2.1.1.68 2.1.1.4	caffeic acid 3-O-methyltransferase	COMT	V	0.51	0.56	1.03	0.57	0.86	0.53	0.93	0.84	0.39	0.34	0.32	0.43	0.653667	0.0245661	0.743038	-1.42127	-0.238296	-1.03716	XM_004240412.3	PREDICTED: Solanum lycopersicum caffeic acid 3-O-methyltransferase (LOC101258157), mRNA
70	100191127	LOC100191127	3.2.1.21	beta-glucosidase	BG	V	78.41	63.55	76.85	75.71	78.47	81.71	98.88	93.94	71.76	44.27	42.18	42.74	0.254908	0.149916	0.987253	-1.39208	-0.0425004	-1.14268	NM_001247483.2	Solanum lycopersicum beta-glucosidase 01 (LOC100191127), mRNA
71	101246223	LOC101246223	3.2.1.21	beta-glucosidase	BG	V	74.53	62.81	69.76	40.81	40.93	42.56	85.42	87.48	85.51	15.82	19.97	26.21	0.540754	-0.513656	1.09175	-1.11885	-0.884503	-2.15344	XM_004252224.3,XM_010315923.2	PREDICTED: Solanum lycopersicum beta-glucosidase 44-like (LOC101246223), transcript variant X1, mRNA;PREDICTED: Solanum lycopersicum beta-glucosidase 44-like (LOC101246223), transcript variant X2, mRNA
72	101243845	LOC101243845	1.11.1.7	peroxidase	PO	VIII	49.64	20.43	15.19	9.75	9.19	9.52	333.21	456.79	623.68	95.92	136.92	207.16	-0.625276	-0.71622	1.44413	-0.102638	-1.65829	-1.74793	XM_004232392.3	PREDICTED: Solanum lycopersicum peroxidase 72 (LOC101243845), mRNA
73	101261260	LOC101261260	1.11.1.7	peroxidase	PO	VIII	77	64.33	75.48	84.21	91.2	90.71	290.86	385.22	302.5	128.23	155.38	182.23	-0.706141	-0.640957	1.44271	-0.0956068	0.145267	-1.17305	XM_004228623.3	PREDICTED: Solanum lycopersicum lignin-forming anionic peroxidase (LOC101261260), mRNA
74	101249418	LOC101249418	1.14.-.-	ferulate 5-hydroxylase	F5H	VIII	31.64	24.67	22.14	18.72	19.56	20.17	142.24	135.21	159.58	48.02	75.45	91.82	-0.647934	-0.796577	1.39395	0.0505639	-0.575603	-1.11626	XM_004232410.3	PREDICTED: Solanum lycopersicum cytochrome P450 84A1 (LOC101249418), mRNA
75	101244196	LOC101244196	1.14.14.91	trans-cinnamate 4-monooxygenase	C4H	VIII	56.79	20.33	35.71	45.17	49.21	49.35	113.84	123.1	162.41	50.36	66.85	72.93	-0.689391	-0.568718	1.46866	-0.210553	0.189105	-1.17168	XM_004242429.3	PREDICTED: Solanum lycopersicum trans-cinnamate 4-monooxygenase (LOC101244196), mRNA
76	101244496	LOC101244496	1.14.14.91	trans-cinnamate 4-monooxygenase	C4H	VIII	44.84	15.08	27.15	28.08	30.81	29.94	83.52	78.64	104.99	38.41	49.29	54.8	-0.628495	-0.708916	1.44591	-0.108501	-0.119735	-1.01158	XM_004242430.3	PREDICTED: Solanum lycopersicum trans-cinnamate 4-monooxygenase (LOC101244496), mRNA
77	101262919	LOC101262919	1.14.14.91	trans-cinnamate 4-monooxygenase	C4H	VIII	9.44	3.36	8.79	3.49	3.92	4.07	12.28	14.9	19.28	3.49	7.16	10.89	-0.21185	-0.929801	1.41903	-0.27738	-1.01913	-1.17314	XM_004240074.3	PREDICTED: Solanum lycopersicum cytochrome P450 CYP73A100 (LOC101262919), mRNA
78	101246092	LOC101246092	1.14.14.96	5-O-(4-coumaroyl)-D-quinate 3'-monooxygenase	C3'H	VIII	82.09	36.98	53.86	48.23	47.96	47.87	106	149.42	212.25	67.67	76.28	94.03	-0.497736	-0.781943	1.45287	-0.173191	-0.407617	-1.06988	XM_004229998.3	PREDICTED: Solanum lycopersicum cytochrome P450 98A2-like (LOC101246092), mRNA
79	101255734	AnthOMT	2.1.1.104	caffeoyl-CoA O-methyltransferase	CCoAOMT	VIII	2.4	0.57	0.41	10.16	8.14	9.51	113.34	147.31	76.31	14.02	21.26	24.93	-0.651392	-0.525518	1.48483	-0.307915	2.40201	-2.5381	NM_001302899.2,XM_019215443.1	PREDICTED: Solanum lycopersicum flavonoid 3',5'-methyltransferase (AnthOMT), transcript variant X1, mRNA;Solanum lycopersicum flavonoid 3',5'-methyltransferase (AnthOMT), mRNA
80	101265187	LOC101265187	2.1.1.104	caffeoyl-CoA O-methyltransferase	CCoAOMT	VIII	91.16	44.55	64.21	261.24	255.44	257.19	292.97	345.62	523.19	340.08	331.56	371.47	-1.33087	-0.148099	0.977356	0.501616	1.76837	-0.268689	NM_001320103.1	Solanum lycopersicum caffeoyl-CoA O-methyltransferase-like (LOC101265187), mRNA
81	101251452	LOC101251452	2.1.1.68 2.1.1.4	caffeic acid 3-O-methyltransferase	COMT	VIII	316.44	142.14	233.33	196.71	201.59	195.88	969.72	1102.95	1434.04	475.79	633.9	764.18	-0.67931	-0.792259	1.37925	0.0923146	-0.362809	-1.00413	XM_004234980.3	PREDICTED: Solanum lycopersicum caffeic acid 3-O-methyltransferase (LOC101251452), mRNA
82	100191129	LOC100191129	2.3.1.133	shikimate O-hydroxycinnamoyltransferase	HCT	VIII	0.86	0.11	0.04	1.65	1.81	1.76	27.03	36.85	19.72	2.31	4.77	6.11	-0.619345	-0.54639	1.48796	-0.322229	1.54398	-2.67817	NM_001247490.2	Solanum lycopersicum anthocyanin acyltransferase (LOC100191129), mRNA
83	101253503	LOC101253503	2.3.1.133	shikimate O-hydroxycinnamoyltransferase	HCT	VIII	0.01	0	0	0	0.02	0.01	0.6	0.69	0.54	0.1	0.21	0.12	-0.648791	-0.642472	1.46191	-0.170646	0.436094	-2.10135	XM_004242963.3	PREDICTED: Solanum lycopersicum vinorine synthase-like (LOC101253503), mRNA
84	101266953	LOC101266953	2.3.1.133	shikimate O-hydroxycinnamoyltransferase	HCT	VIII	1.85	2.27	2.72	1.58	1.48	1.62	19.53	16.5	16.77	5.24	6.49	7.35	-0.606808	-0.72289	1.44753	-0.117828	-0.688144	-1.56999	XM_004242625.3	PREDICTED: Solanum lycopersicum vinorine synthase-like (LOC101266953), mRNA
85	101257511	LOC101257511	2.4.1.128	scopoletin glucosyltransferase	SGT	VIII	1.19	1.01	1.39	1.58	1.91	1.59	2.5	2.9	2.68	0.77	1.01	1.28	-0.509716	-0.0860142	1.42821	-0.832476	0.345826	-1.49623	XM_019211873.1	PREDICTED: Solanum lycopersicum scopoletin glucosyltransferase-like (LOC101257511), mRNA
86	101255272	LOC101255272	3.2.1.21	beta-glucosidase	BG	VIII	56.97	41.85	55.77	45.93	50.19	50.69	93.85	93.13	103.81	32.3	45.64	58.11	-0.274585	-0.564871	1.48114	-0.641681	-0.224009	-1.19252	XM_004234434.3	PREDICTED: Solanum lycopersicum beta-glucosidase 46 (LOC101255272), mRNA
87	101243656	LOC101243656	4.3.1.24	phenylalanine ammonia-lyase	PAL	VIII	73.39	31.41	56.49	74.07	76.22	76.83	179.43	216.04	289.78	87.08	104.5	128.82	-0.73567	-0.557603	1.45645	-0.163176	0.333735	-1.19462	XM_004249510.3	PREDICTED: Solanum lycopersicum phenylalanine ammonia-lyase 6 (LOC101243656), mRNA
88	101249824	PAL2	4.3.1.24	phenylalanine ammonia-lyase	PAL	VIII	44.31	20.33	33.83	80.17	82.87	81.56	158.96	169.19	239.63	105.44	116.26	138.14	-1.03121	-0.428288	1.31631	0.143188	1.13619	-0.764903	NM_001320601.1	Solanum lycopersicum phenylalanine ammonia-lyase 2 (PAL2), mRNA
