# Supplementary material for: Clavibacter michiganensis Downregulates Photosynthesis and Modifies Monolignols Metabolism Revealing a Crosstalk with Tomato Immune Responses
Source: Int J Mol Sci. 2021 Aug 5;22(16):8442. doi: 10.3390/ijms22168442 (PMC8395114; doi:10.3390/ijms22168442)
Supplement: Supplementary file 1 [file ijms-22-08442-s001.zip › Supplementary Dataset S1.xlsx]

## Sheet: Supplementary Dataset S1
Supplementary Dataset S1. Annotation and expression data of tomato responsive genes controlling the plant-pathogen interaction pathway.
No	gene_id	SymbolID	KEGG ID	KEGG Description	Cluster	6dpi_Control_FPKM			6dpi_Cmm_FPKM			12dpi_Control_FPKM			12dpi_Cmm_FPKM			6dpi_Control_Expression	6dpi_Cmm_Expression	12dpi_Control_Expression	12dpi_Cmm_Expression	log2FC_6dpi_(Cmm/Control)	log2FC_12dpi_(Cmm/Control)	transcript_id(s)	Description
	gene_id	SymbolID	KEGG ID		Cluster	A	B	C	A	B	C	A	B	C	A	B	C
1	543942	LOC543942	CaM/CML	calmodulin / calcium-binding protein CML	II	4.39	2.91	2.31	14.68	16.25	17.18	14.72	5.04	7.37	22.37	20.01	12.8	142.32	624.144	400.17	728.872	2.13274	0.865053	NM_001247641.2	Solanum lycopersicum regulator of gene silencing (LOC543942), mRNA
2	101245298	LOC101245298	CaM/CML	calmodulin / calcium-binding protein CML	II	0.43	0.12	0.43	7.15	7.27	7.18	1.24	0.16	0.41	11.15	11.51	8.29	15.4625	280.683	32.0002	407.441	4.18209	3.67044	XM_004230589.3	PREDICTED: Solanum lycopersicum calmodulin (LOC101245298), mRNA
3	101245539	LOC101245539	CaM/CML	calmodulin / calcium-binding protein CML	II	0.16	0.14	0.31	6.2	6.97	5.35	0.27	0.18	0.16	7.48	6.96	5.36	10.2146	246.537	10.2959	269.893	4.5931	4.71224	XM_004237308.3	PREDICTED: Solanum lycopersicum probable calcium-binding protein CML44 (LOC101245539), mRNA
4	101251639	LOC101251639	CaM/CML	calmodulin / calcium-binding protein CML	II	19.89	40.93	16.71	73.24	79	71.87	81.99	29.83	47.5	62	72.5	57.27	1557.37	3918.59	3125.23	3453.3	1.33123	0.144014	XM_004232168.3	PREDICTED: Solanum lycopersicum probable calcium-binding protein CML30 (LOC101251639), mRNA
5	101253669	LOC101253669	CaM/CML	calmodulin / calcium-binding protein CML	II	7.87	6.91	8.81	46.09	53.27	47.57	5.01	5.02	3.44	45.39	45.28	43.03	422.521	2357.53	243.358	2194.02	2.48018	3.17242	XM_004234634.2	PREDICTED: Solanum lycopersicum probable calcium-binding protein CML41 (LOC101253669), mRNA
6	101257476	LOC101257476	CaM/CML	calmodulin / calcium-binding protein CML	II	0.65	0.72	0.33	9.99	11.46	10	0.59	0.52	0.45	20.4	24.48	24.9	24.8301	390.941	22.8023	890.712	3.97679	5.28771	XM_004240990.3	PREDICTED: Solanum lycopersicum calmodulin-like protein 8 (LOC101257476), mRNA
7	101258272	LOC101258272	CaM/CML	calmodulin / calcium-binding protein CML	II	0.68	0.33	0.63	29.89	32.47	33.64	3.44	1.15	1.46	30.93	32.12	24.48	42.8484	2148.82	163.879	1989.7	5.64816	3.60185	XM_004242124.3	PREDICTED: Solanum lycopersicum probable calcium-binding protein CML30 (LOC101258272), mRNA
8	101262447	LOC101262447	CaM/CML	calmodulin / calcium-binding protein CML	II	4.82	8.05	4.3	7.9	6.73	6.09	3.05	2.98	3.59	7.97	8.95	6.39	318.164	344.763	178.605	395.758	0.115835	1.14784	XM_004228378.3	PREDICTED: Solanum lycopersicum probable calcium-binding protein CML15 (LOC101262447), mRNA
9	101264550	LOC101264550	CaM/CML	calmodulin / calcium-binding protein CML	II	9.87	4.85	10.18	68.29	71.56	66.65	38.19	26.88	27.89	101.41	116.69	103.67	375.268	2699.99	1367.18	4320.73	2.84696	1.66008	XM_004228967.3	PREDICTED: Solanum lycopersicum calmodulin (LOC101264550), mRNA
10	101266458	LOC101266458	CaM/CML	calmodulin / calcium-binding protein CML	II	3.75	2.76	3.64	6.36	5.62	5.85	2.03	3.11	2.93	8.46	7.44	8.49	224.776	354.838	179.568	495.491	0.658669	1.46433	XM_004247814.3	PREDICTED: Solanum lycopersicum probable calcium-binding protein CML22 (LOC101266458), mRNA
11	109120532	LOC109120532	CaM/CML	calmodulin / calcium-binding protein CML	II	0.54	0.56	0.62	1.67	1.66	1.15	0.85	0.43	0.49	1.49	1.74	1.64	23.5486	53.6969	24.5465	59.8465	1.1892	1.28575	XM_019214506.1	PREDICTED: Solanum lycopersicum calmodulin-like protein 3 (LOC109120532), mRNA
12	101260391	LOC101260391	CDPK	Serine/threonine kinases: CAMK group CDPK family	II	5.06	4.3	3.16	5.39	5.02	4.93	3.04	2.01	2.13	7.05	6.71	6.49	595.295	653.219	339.945	877.898	0.133963	1.36875	XM_004232444.3	PREDICTED: Solanum lycopersicum calcium-dependent protein kinase 18-like (LOC101260391), mRNA
13	101244669	LOC101244669	CNGCs	cyclic nucleotide gated channel	II	0.33	0.24	0.19	2.95	3.22	3.34	0.32	0.09	0.07	4.34	3.57	2.94	39.7977	432.731	28.3749	500.244	3.44271	4.13995	XM_010323217.2	PREDICTED: Solanum lycopersicum cyclic nucleotide-gated ion channel 1-like (LOC101244669), mRNA
14	101250084	LOC101250084	CNGCs	cyclic nucleotide gated channel	II	21.33	19.43	21.63	25.76	25.98	27.85	16.13	13.03	13.3	33.13	29.24	28.32	3176.66	3662.98	2156.71	4333.39	0.205506	1.00666	NM_001317140.1,XM_004234122.3,XM_010319171.2	Solanum lycopersicum cyclic nucleotide-gated ion channel 1 (LOC101250084), mRNA;PREDICTED: Solanum lycopersicum cyclic nucleotide-gated ion channel 1 (LOC101250084), transcript variant X2, mRNA;PREDICTED: Solanum lycopersicum cyclic nucleotide-gated ion c
15	101250219	LOC101250219	CNGCs	cyclic nucleotide gated channel	II	2.46	2.33	2.29	35.99	35.06	35.68	7.88	3.27	4.81	54.89	44.71	40.14	332.843	4517.96	747.481	5511.4	3.76276	2.88231	XM_004240031.3,XM_010323214.2,XM_010323215.2,XM_019213811.1	PREDICTED: Solanum lycopersicum cyclic nucleotide-gated ion channel 1 (LOC101250219), transcript variant X2, mRNA;PREDICTED: Solanum lycopersicum cyclic nucleotide-gated ion channel 1 (LOC101250219), transcript variant X1, mRNA;PREDICTED: Solanum lycopers
16	101250508	LOC101250508	CNGCs	cyclic nucleotide gated channel	II	2.48	1.7	1.84	8.72	8.78	9.23	1.64	1.18	1.24	14.69	12.47	11.57	307.006	1203.58	207.337	1815.61	1.971	3.13041	XM_004240032.3,XM_010323216.2	PREDICTED: Solanum lycopersicum cyclic nucleotide-gated ion channel 1-like (LOC101250508), transcript variant X1, mRNA;PREDICTED: Solanum lycopersicum cyclic nucleotide-gated ion channel 1-like (LOC101250508), transcript variant X2, mRNA
17	101253874	CNGC15	CNGCs	cyclic nucleotide gated channel	II	3.43	2.86	4.13	25.73	25.92	27.33	4.05	2.65	3.4	38.06	32.57	28.53	507.408	3430.74	495.317	4388.89	2.7573	3.14743	NM_001329227.1	Solanum lycopersicum cyclic nucleotide gated channel 15 (CNGC15), mRNA
18	101256979	EDS1	EDS1	enhanced disease susceptibility 1 protein	II	16.1	17.35	13.28	82.53	80.22	84.05	36.12	13.91	17.94	92.47	85.61	76.68	2376.43	11163.4	3490.64	11678.8	2.23191	1.74233	NM_001320249.1	Solanum lycopersicum protein EDS1 (EDS1), mRNA
19	101255470	LOC101255470	EIX1/2	ethylene-1,4-beta-xylanase	II	0.37	0.17	0.25	6.56	7.3	7.15	0.51	0.42	0.58	9.97	8.51	8.46	64.6116	1461.81	118.253	1912.78	4.49982	4.01572	XM_019211353.1	PREDICTED: Solanum lycopersicum ethylene-inducing xylanase (LOC101255470), mRNA
20	101246110	LOC101246110	FLS2	LRR receptor-like serine/threonine-protein kinase FLS2	II	0.47	0.88	0.71	2.64	2.95	2.67	0.61	0.47	0.5	3.24	3.32	3.15	153.88	544.212	116.657	654.756	1.82236	2.48868	XM_004233856.3	PREDICTED: Solanum lycopersicum LRR receptor-like serine/threonine-protein kinase EFR (LOC101246110), mRNA
21	101248077	LOC101248077	FLS2	LRR receptor-like serine/threonine-protein kinase FLS2	II	3.38	6.1	3.34	16.91	16.89	16.99	3.68	3.92	6.07	24.48	21.92	20.16	1049.22	3637.22	1106.57	4868.08	1.79352	2.13726	XM_004234201.3,XM_019212755.1	PREDICTED: Solanum lycopersicum probable LRR receptor-like serine/threonine-protein kinase At3g47570 (LOC101248077), transcript variant X2, mRNA;PREDICTED: Solanum lycopersicum probable LRR receptor-like serine/threonine-protein kinase At3g47570 (LOC10124
22	101248361	LOC101248361	FLS2	LRR receptor-like serine/threonine-protein kinase FLS2	II	0.09	0.13	0.09	1.01	0.95	1.15	0.11	0.1	0.07	1.33	1.04	1.13	23.7268	198.637	20.4265	228.145	3.06554	3.48143	XM_004234202.3	PREDICTED: Solanum lycopersicum LRR receptor-like serine/threonine-protein kinase EFR (LOC101248361), mRNA
23	101265819	LOC101265819	HSP90	heat shock protein 90kDa beta	II	225.97	178.05	207.07	481.28	484.9	483.92	174.28	157.46	177.67	550.25	555.83	537.77	34164.4	72712.3	28310.9	84132.4	1.0897	1.5713	XM_004238320.3	PREDICTED: Solanum lycopersicum endoplasmin homolog (LOC101265819), mRNA
24	100736536	MAPK7	MPK4	mitogen-activated protein kinase 4	II	4.68	3.58	4.68	18.66	16.96	16.69	5.87	6.34	7.34	21.22	18.55	18.6	375.625	1357.94	564.681	1546.98	1.85406	1.45394	NM_001246968.2	Solanum lycopersicum mitogen-activated protein kinase 7 (MAPK7), mRNA
25	101259139	LOC101259139	NHO1	glycerol kinase	II	9.03	8.91	9.35	22.87	22.85	21.94	11.31	10.84	10.55	23.66	21.58	18.84	1053.04	2347.65	1256.65	2266.56	1.15666	0.85092	XM_004235853.3	PREDICTED: Solanum lycopersicum glycerol kinase (LOC101259139), mRNA
26	544083	PR-1a1	PR1	pathogenesis-related protein 1	II	0	0	0	0.08	0.1	0.02	0	0	0.02	0.88	0.65	0.06	0.631793	2.538	1.77905	23.6714	2.00617	3.73397	NM_001247199.2	Solanum lycopersicum PR-1a1 protein (PR-1a1), mRNA
27	544123	PR1b1	PR1	pathogenesis-related protein 1	II	15.99	17.36	18.19	4274.1	4117.97	4194.07	670.89	204.63	154.64	6373.97	7376.11	7430.07	771.191	168698	21587.4	284623	7.77314	3.72079	NM_001247385.2	Solanum lycopersicum pathogenesis-related leaf protein 6 (PR1b1), mRNA
28	544185	P4	PR1	pathogenesis-related protein 1	II	0.05	0.03	0.05	15.93	16.99	15.04	9.69	2.06	0.16	26.88	27.04	25.56	3.07683	549.531	245.567	843.23	7.48061	1.77981	NM_001247594.2	Solanum lycopersicum pathogenesis-related protein P4 (P4), mRNA
29	100191111	LOC100191111	PR1	pathogenesis-related protein 1	II	5.49	4.02	7.63	47.02	48.83	47.89	60.31	31.01	37.47	84.34	73.21	55.84	268.8	1986.68	1995.95	3014.4	2.88576	0.594797	NM_001247429.1	Solanum lycopersicum PR1 protein (LOC100191111), mRNA
30	101257309	LOC101257309	PR1	pathogenesis-related protein 1	II	0	0	0	2.42	2.04	1.67	0.07	0.12	0	6.64	5.02	4.84	1.13889	75.5394	3.78574	209.518	6.05153	5.79036	XM_004230620.3	PREDICTED: Solanum lycopersicum pathogenesis-related leaf protein 4-like (LOC101257309), mRNA
31	544042	LOC544042	Pti5	pathogenesis-related genes transcriptional activator PTI5	II	4.55	9.89	3.06	42.05	43.14	39.37	7.9	1.66	4.99	53.61	44.21	37.65	275.319	1620.49	256.577	1779.53	2.55726	2.79403	NM_001247058.2	Solanum lycopersicum Pti5 (LOC544042), mRNA
32	543571	RBOH1	Rboh	respiratory burst oxidase	II	0.72	0.87	1	3.14	3.14	3.79	6.8	5.21	7.29	10.68	11.77	11.5	205.988	715.628	1521.56	2463.25	1.79665	0.695012	NM_001247197.2,XM_019215027.1	Solanum lycopersicum NADPH oxidase (RBOH1), mRNA;PREDICTED: Solanum lycopersicum NADPH oxidase (RBOH1), transcript variant X1, mRNA
33	101251145	Rcr3	Rcr3	cysteine protease	II	2.12	1.71	1.84	294.56	290.62	294.31	29.31	6.78	5.5	329.65	317.01	293.18	142.02	19479.3	1601.55	20684	7.0997	3.69097	NM_001320315.1	Solanum lycopersicum cysteine protease (Rcr3), mRNA
34	101258107	LOC101258107	Rd19	cathepsin F	II	6.34	5.93	7.93	16.69	16.31	17.7	4.6	4.99	4.64	21.86	18.22	16.93	523.853	1182.03	369.711	1356.5	1.17403	1.87542	XM_004230880.3	PREDICTED: Solanum lycopersicum cysteine protease RD19A (LOC101258107), mRNA
35	101248708	LOC101248708	RIN4	RPM1-interacting protein 4	II	9.47	8.63	8.99	25.29	26.63	27.69	19.08	15.63	18.51	55.33	51.1	43.97	588.514	1553.81	1156.33	2996.5	1.40066	1.37372	XM_010327982.2,XM_010327983.2	PREDICTED: Solanum lycopersicum RPM1-interacting protein 4 (LOC101248708), transcript variant X2, mRNA;PREDICTED: Solanum lycopersicum RPM1-interacting protein 4 (LOC101248708), transcript variant X1, mRNA
36	101259700	LOC101259700	RPM1	disease resistance protein RPM1	II	0.34	0.47	0.18	0.4	0.39	0.39	0.08	0.05	0.15	0.89	0.7	0.53	55.1053	58.2568	16.8437	104.854	0.080236	2.63811	XM_004250464.3	PREDICTED: Solanum lycopersicum disease resistance protein RPM1-like (LOC101259700), mRNA
37	101252402	LOC101252402	RPS2	disease resistance protein RPS2	II	0	0	0	0.03	0.02	0.02	0	0	0	0.05	0.01	0.02	0.640503	3.47812	0.70415	4.13432	2.44103	2.55369	XM_019214277.1	PREDICTED: Solanum lycopersicum disease resistance protein At4g27190-like (LOC101252402), mRNA
38	101258374	LOC101258374	SGT1	suppressor of G2 allele of SKP1	II	0.21	0.2	0.11	1.86	2.66	2.2	0.14	0.04	0.12	4.52	4.13	3.26	14.8408	159.473	9.01141	289.236	3.42566	5.00435	XM_019214214.1	PREDICTED: Solanum lycopersicum protein SGT1 homolog A-like (LOC101258374), mRNA
39	101245247	LOC101245247	CaM/CML	calmodulin / calcium-binding protein CML	III	1.32	0.73	2.87	16.43	16.74	16.08	0.85	1.18	1.22	8.77	8.04	6.76	80.5825	660.001	50.0156	325.494	3.03393	2.70218	XM_004237307.3	PREDICTED: Solanum lycopersicum probable calcium-binding protein CML44 (LOC101245247), mRNA
40	101255959	LOC101255959	CaM/CML	calmodulin / calcium-binding protein CML	III	0	0	0	0.3	0.33	0.51	0	0.03	0	0.06	0.15	0.09	0.854394	11.1772	0.858346	2.71179	3.70951	1.65962	XM_019212704.1	PREDICTED: Solanum lycopersicum calmodulin-2/4-like (LOC101255959), mRNA
41	101267202	LOC101267202	CaM/CML	calmodulin / calcium-binding protein CML	III	0.32	0.2	0.1	5.97	6.45	6.47	2.05	0.75	1.3	2.76	3.21	2.07	7.66058	185.596	46.0042	80.5891	4.59856	0.808821	XM_004234180.3	PREDICTED: Solanum lycopersicum putative calcium-binding protein CML19 (LOC101267202), mRNA
42	101246133	LOC101246133	CDPK	Serine/threonine kinases: CAMK group CDPK family	III	41.39	36.62	44.73	83.3	86.15	86.39	29.16	24.16	28.65	64.55	75.42	63.4	4992.78	9360.02	3328.36	7591.02	0.906669	1.18948	XM_004238337.3	PREDICTED: Solanum lycopersicum calcium-dependent protein kinase 29 (LOC101246133), mRNA
43	101263330	LOC101263330	EIX1/2	EIX receptor 1/2	III	0.32	0.22	0.19	3.51	3.5	3.67	0.19	0.12	0.16	2.8	2.56	2.54	46.1675	592.023	29.4049	446.626	3.6807	3.92494	XM_004242990.3	PREDICTED: Solanum lycopersicum EIX receptor 2 (LOC101263330), mRNA
44	104645856	LOC104645856	FLS2	LRR receptor-like serine/threonine-protein kinase FLS2	III	0.01	0.01	0.01	0.8	0.98	0.86	0.06	0.13	0.15	0.63	0.62	0.45	3.54218	175.342	26.8291	114.485	5.62939	2.09329	XM_010318526.2	PREDICTED: Solanum lycopersicum probable LRR receptor-like serine/threonine-protein kinase At3g47570 (LOC104645856), mRNA
45	101258036	LOC101258036	KCS1/10	3-ketoacyl-CoA synthase	III	1.81	2.22	1.35	5.78	5.32	5.73	0.83	0.99	0.79	2.52	2.17	1.49	253.851	702.715	121.957	262.67	1.46896	1.10688	XM_004233977.3	PREDICTED: Solanum lycopersicum 3-ketoacyl-CoA synthase 11 (LOC101258036), mRNA
46	101266151	PR1a2	PR1	pathogenesis-related protein 1	III	0	0	0	0.15	0.06	0.19	0	0	0	0.16	0.06	0.06	0.673572	3.44361	0.564569	2.33774	2.35402	2.04989	NM_001321040.1	Solanum lycopersicum pathogenesis-related protein (PR1a2), mRNA
47	101266086	LOC101266086	Rd19	cathepsin F	III	1.56	0.93	1.92	3.85	4.06	3.53	0.69	0.67	0.59	2.96	2.35	1.85	131.734	302.73	58.372	193.063	1.20041	1.72573	XM_004249996.3	PREDICTED: Solanum lycopersicum probable cysteine protease RD19D (LOC101266086), mRNA
